# Supplementary material for: Personality links with lifespan in chimpanzees
Source: eLife. 2018 Oct 9;7:e33781. doi: 10.7554/eLife.33781 (PMC6177254; doi:10.7554/eLife.33781)
Supplement: Source code 1. [file elife-33781-code1.zip]

Archive with 7 entries (7 files):
- 1_captiveImport.R
- 2_wildImport.R
- 3_plotting.R
- 4_AdditiveModelling.R
- 5_treeAnalyses.R
- 7_rearingSuppl.R
- 6_modWeighting.R
