# Supplementary material for: Personality links with lifespan in chimpanzees
Source: eLife. 2018 Oct 9;7:e33781. doi: 10.7554/eLife.33781 (PMC6177254; doi:10.7554/eLife.33781)
Supplement: Source code 1. [file elife-33781-code1.zip › 1_captiveImport.R]

### Import and process datasheet


datX = read.csv('eLife-chimpLong.csv')


### Convert numerics to factors
datX$sex = as.factor(datX$sex)
datX$sample = as.factor(datX$sample)


### Make centred and scaled variables
datX$Dom_CZ <- scale(datX$Dom)
datX$Ext_CZ <- scale(datX$Ext)
datX$Con_CZ <- scale(datX$Con)
datX$Agr_CZ <- scale(datX$Agr)
datX$Neu_CZ <- scale(datX$Neu)
datX$Opn_CZ <- scale(datX$Opn)


### Make a LHS survival outcome object
y = Surv(datX$age_pr, datX$age, datX$status)
