# Supplementary material for: Personality links with lifespan in chimpanzees
Source: eLife. 2018 Oct 9;7:e33781. doi: 10.7554/eLife.33781 (PMC6177254; doi:10.7554/eLife.33781)
Supplement: Source code 1. [file elife-33781-code1.zip › 2_wildImport.R]

### Wild chimp data

library(lubridate)


wch <- read.csv(file = 'WildChimp_biography.csv')


wch$birthdate = as.Date(wch$birthdate,format='%Y-%m-%d')
wch$departdate = as.Date(wch$departdate,format='%Y-%m-%d')

wch$age = difftime(wch$departdate,wch$birthdate, units = 'weeks')/52.25

wch = wch[wch$age!=0,]
wch$departtype = (wch$departtype=='D')
wch$sample = 'Wild'
colnames(wch)[18] = 'status'
wch = wch[wch$status==TRUE,]

wch = rbind(datX[,c('age','status','sample')],wch[,c('age','status','sample')])
wch$sample[wch$sample!= 'Wild'] = '6'
wch$sample = droplevels(wch$sample)
levels(wch$sample) = c('Captive','Wild')
colnames(wch)[3] = 'Sample'

y.wild <- Surv(as.numeric(wch$age),wch$status)
